# Supplementary material for: Tetravalent antibodies are more potent and efficacious erythropoiesis‐stimulating agents than erythropoietin in vivo
Source: Protein Sci. 2026 Jan 20;35(2):e70462. doi: 10.1002/pro.70462 (PMC12817467; doi:10.1002/pro.70462)
Supplement: Supplementary file 2 — Data S2: Supporting Information. [file PRO-35-e70462-s002.xlsx]

## Sheet: HCT 2 
		Sex	DOB	Inj. Date	Age (at start) in Months	D0	D3	D7	D14	D21	D28	D35
	DFF 1mg/kg	F	2023-05-11	2023-11-14	6	39.7	41.6	54.2	64.3	70.1	67.4	75.9
		M	2023-06-23	2023-11-14	4	38.6	40.7	53.9	68.7	77.3	78.1	81.3
		F	2023-06-23	2023-11-14	4	39.5	42.5	55.3	70.7	64.9	56.5	50.1
		F	2023-08-07	2023-11-14	3	40.4	42.5	60.4	69.7	75.1	73.9	79.7
	DFF 0.5mg/kg	F	2023-08-09	2023-11-14	3	39.6	44.3	54.6	67.2	74.2	69.2	65
		M	2023-05-30	2023-11-14	5	38.2	39.9	51.9	68.5	61.1	54.7	49.6
		F	2023-05-30	2023-11-14	5	41	43.1	55.5	70.4	72.3	76.9	72
	Cntl (1mg/kg)	M	2023-05-30	2023-11-14	5	36.8	36.6	38.8	40.1	39.3	38.9
		F	2023-05-30	2023-11-14	5	40.5	39.7	40.1	40.5	39.6	39.8	41.1
		F	2023-05-30	2023-11-14	5	36.7	38.5	38.8	40.6	40.4	37.8	40
		Sex	DOB	Inj. Date	Age (at start) in Months	D0	D3	D7	D14	D21	D28	D35
	DFF (0.2 mg/kg)	F	2023-10-18	2023-12-20	2	45.3		58.2	64.5	63.8		50.3
		F	2023-10-18	2023-12-20	2	44.9		59.1	64.9	69.4		70
		M	2023-10-18	2023-12-20	2	45.8		54.5	66.6	70		78.2
	Darbe	F	2023-10-18	2023-12-20	2	49.2		58.4	46.8	42.9		43.2
		F	2023-10-18	2023-12-20	2	44.3		59.5	44.6	39.7		41.4
		M	2023-10-18	2023-12-20	2	45		56.3	48.1	46.7		40.8
	Cntl (0.2 mg/kg)	F	2023-05-30	2023-12-20	6	41.1		39.4	39.7	40.9		37.5
		F	2023-05-30	2023-12-20	6	40		38.7	38.1	39.4		40.7
		Sex	DOB	Inj. Date	Age (at start) in Months	D0	D3	D7	D14	D21	D28	D35
	DFF (0.1 mg/kg)	F	2023-11-20	2024-03-07	3	34.8		46.1	56.9	62.5	56.7	56.9
		F	2023-10-30	2024-03-07	4	34.3		51	59.5	63.7	66.4	65.6
		F	2023-10-30	2024-03-07	4	34.2		45.9	47.6	43.3	38.1	36.1
	DFF (0.05 mg/kg)	M	2023-11-20	2024-03-07	3	35.4		43.3	51.7	54.1	52.6	45.3
		F	2023-11-20	2024-03-07	3	38.3		39.2	34	40	29.5	37.1
		F	2023-11-20	2024-03-07	3	37.6		47.3	52.6	54.2	51	44.2
	DFF (0.025 mg/kg)	M	2023-12-05	2024-03-07	3	37.3		43.3	45.7	47.4	43.8	43
		F	2023-11-05	2024-03-07	4	37		42	45.3	45.4	42	38.5
		F	2023-11-11	2024-03-07	3	34.5		39.1	39.5	41.3	39.3	44.4
	Cntl (0.1 mg/kg)	F	2023-10-18	2024-03-07	4	33.7		38	32.3	36.5	38.5	35.5
		F	2023-10-18	2024-03-07	4	36		34.6	36.2	38.3	34.7	39
		M	2023-10-18	2024-03-07	4	33.8		33.8	34.6	34	39.9	36.7
